# Supplementary material for: A hepatitis B virus RNA-sensing and RNA-editing-dependent reporter system
Source: J Virol. 2025 Oct 10;99(11):e00922-25. doi: 10.1128/jvi.00922-25 (PMC12645999; doi:10.1128/jvi.00922-25)
Supplement: Table S1 — List of primers used in this study. [file jvi.00922-25-s0007.xlsx]

## Sheet: Publication Primer#
Table S1
Anotation	Sequence	Info
F1	TATCACGAGGCCCTTTCGTCTTCACacgggccagatatacgcgtt	Primer from CMV promoter
R1	TATGGCTGATTATGATCTCTAGTCAGGTTTAAACGGGCCCTCTAG	PCR pEN vector backbone
F2	aatcccggccctGTAAGTAA	PCR pEN-RADARS backbone for sensor 001-066
R2	ttccacgatggtgtagtcct	PCR pEN-RADARS backbone for sensor 001-066
F3	CGACCACGGATCTCGATGCT	PCR pEN-RADARS backbone for sensor 131-151
R3	agctcgtccatgccgccggt	PCR pEN-RADARS backbone for sensor 131-151
F4	CTTACTTACagggccgggat	PCR HBV-RADARS backbone for GFP/Puro insertion
R4	TGACTAGAGATCATAATCAGCCAT	PCR HBV-RADARS backbone for GFP/Puro insertion
F5	ggagaatcccggccctGTAAGTAAGACCGAGTACAAGCCCACGGT	PCR Puro from pLVX-Puro
R5	TATGGCTGATTATGATCTCTAGTCATCAGGCACCGGGCTTGCGGG	PCR Puro from pLVX-Puro
F6	cactTTCTAGTTCTAGgcgg	PCR pTRE-HBV Backbone
R6	tcgacgcttatataggcctc	PCR pTRE-HBV Backbone
F7	acccagctttcttgtacaaa	PCR HBV2.1kb backbone
R7	ggtgtctgtttgaggttgct	PCR HBV2.1kb backbone
F8	agcaacctcaaacagacaccATGGAGAACATCACATCAGG	PCR GA 2.1kb
R8	tttgtacaagaaagctgggtATCTCTGACGGAAGGAAAGA	PCR GA 2.1kb
F9	agcaacctcaaacagacaccATGGAGAACATCGCATCAGG	PCR GB 2.1kb
R9	GGTAACAGCGGCATAAAGGG	PCR GB 2.1kb
F10	agcaacctcaaacagacaccATGGAGAACACAACATCAGG	PCR GC 2.1kb
R10	tttgtacaagaaagctgggtGATCTCGAATAGAAGGAAAAAAGTCA	PCR GC 2.1kb
F11	GGATCCGCGGCCGCTCGAGT	PCR for HA-ADAR1 backbone
R11	AGCGTAATCTGGAACATCGTATGGGTACATaagcttaagtttaaacg	PCR for HA-ADAR1 backbone
F12	ACGATGTTCCAGATTACGCTaatccgcggcaggggtattc	PCR ADAR1
R12	ACTCGAGCGGCCGCGGATCCctatactgggcagagataaa	PCR ADAR1
F13	aatgactgccatgcagcaataatctcccggagaggct	PCR ADAR1 mut
R13	tctccgggagattatTGCtgcatggcagtcattgacag	PCR ADAR1 mut
F14	ACACTCTTTCCCTACACGACGCTCTTCCGATCTgctactaacttcagcctgct	Sensor region PCR
R14	GACTGGAGTTCAGACGTGTGCTCTTCCGAagaagacttcctctgccctc	Sensor region PCR
qPCR	CACCATTGGCAATGAGCGGTTC	Human ACTB qPCR F
qPCR	AGGTCTTTGCGGATGTCCACGT	Human ACTB qPCR R
qPCR	ACGGGGCGCACCTCTCTTTA	Total HBV RNA qPCR F
qPCR	GTGAAGCGAAGTGCACACGG	Total HBV RNA qPCR R
qPCR	GACTACTTGAAGCTGTCCTTCC	HBV-RADARS RNA qPCR F
qPCR	CGCAGCTTCACCTTGTAGAT	HBV-RADARS RNA qPCR R
qPCR	ACTGCCTCAAGGACAGGATG	Human IFN-b qPCR F
qPCR	AGCCAGGAGGTTCTCAACAA	Human IFN-b qPCR R
