# Supplementary material for: A hepatitis B virus RNA-sensing and RNA-editing-dependent reporter system
Source: J Virol. 2025 Oct 10;99(11):e00922-25. doi: 10.1128/jvi.00922-25 (PMC12645999; doi:10.1128/jvi.00922-25)
Supplement: Table S2 — List of synthesized DNA sequences used in this study. [file jvi.00922-25-s0008.xlsx]

## Sheet: Synthesized gene fragments
Table S2
Anotation	Sequence
F RD000K	accggcggcatggacgagctgtacaaggctactaacttcagcctgctgaagcaggctggcgacgtggaggagaaccctggacctAAAACGCCGCAGACACATCCAGCGATAagacatgaggatcacccatgtGACAAGTTGGAGGACAGGAGGTTGGTGaagggtggaggaacaccccaccctTTGGAGGTTGGGGACTGCGAATTTTAGCCAAGACACACGGTAGTTCCCCCTacagaagcaccatcagggcttctgATTGAGAGAAGTCCACCACGAGTCTAcgtgcgtggagcatcagcccacgcaGCGGTATTGTGcGGATTCTTGTCAACAgagggcagaggaagtcttctaacatgcggtgacgtggaggagaatcccggccctGTAAGTAAG…
F RD001	AGGACTACACCATCGTGGAACAGTACGAACGCGCCGAGGGCCGCCACTCCACCGGCGGCATGGACGAGCTGTACAAGGCTACTAACTTCAGCCTGCTGAAGCAGGCTGGCGACGTGGAGGAGAACCCTGGACCTAAATTAACACCCACCCAGGTAGCTAGAGTCATTAGTTCCCCCCAGCAAAGAATTGCTTGCCTGAGTGCAGTATaGTcAGGTGAACAATGCTCAGGAGACTCTAAGGCTTCCCGATACAGAGCTGAGGCGGTATCTAGAAGATCTCGTGAGGGCAGAGGAAGTCTTCTAACATGCGGTGACGTGGAGGAGAATCCCGGCCCTGTAAGTAA
F RD002	AGGACTACACCATCGTGGAACAGTACGAACGCGCCGAGGGCCGCCACTCCACCGGCGGCATGGACGAGCTGTACAAGGCTACTAACTTCAGCCTGCTGAAGCAGGCTGGCGACGTGGAGGAGAACCCTGGACCTAAACCACAAGAGTTGCCTGAACTTTcGGCCCATATTAGTGTTGACATAACTGACTACTcGGTCTCTAGATGCTaGATCTTCCAAATTAACACCCACCCAGGTAGCTcGAGTCATTcGTTCCCCCCAGCAAAGAATTGCTTGCCTGAGGAGGGCAGAGGAAGTCTTCTAACATGCGGTGACGTGGAGGAGAATCCCGGCCCTGTAAGTAA
F RD003	AGGACTACACCATCGTGGAACAGTACGAACGCGCCGAGGGCCGCCACTCCACCGGCGGCATGGACGAGCTGTACAAGGCTACTAACTTCAGCCTGCTGAAGCAGGCTGGCGACGTGGAGGAGAACCCTGGACCTCCTGCCTCGTCGTCTAACAACAGTAGTTTCCGGAAGTGTTcATcGGATAGGGGCATTTGGTGGTCTATAAGCTaGAGGAGTGCGAATCCACACTCCGAAAGACACCAAATACTCTATAACGGTTTCTCTTCCAAAAGTGAGACAAGAGAGGGCAGAGGAAGTCTTCTAACATGCGGTGACGTGGAGGAGAATCCCGGCCCTGTAAGTAA
F RD004	AGGACTACACCATCGTGGAACAGTACGAACGCGCCGAGGGCCGCCACTCCACCGGCGGCATGGACGAGCTGTACAAGGCTACTAACTTCAGCCTGCTGAAGCAGGCTGGCGACGTGGAGGAGAACCCTGGACCTTCTTCTAGGGGACCTGCCTCGTCGTCTAACAACAGTAGTTTCCGGAAGTGTTcATcGGATAGGGGCATTTGGTaGTCTATAAGCTGGAGGAGTGCGAATCCACACTCCGAAAGACACCAAATACTCTATAACGGTTTCTCTTCCAAAGAGGGCAGAGGAAGTCTTCTAACATGCGGTGACGTGGAGGAGAATCCCGGCCCTGTAAGTAA
F RD005	AGGACTACACCATCGTGGAACAGTACGAACGCGCCGAGGGCCGCCACTCCACCGGCGGCATGGACGAGCTGTACAAGGCTACTAACTTCAGCCTGCTGAAGCAGGCTGGCGACGTGGAGGAGAACCCTGGACCTTCTTCTTCTAGGGGACCTGCCTCGTCGTCTAACAACAGTAGTTTCCGGAAGTGTTcATcGGATAGGGGCATTTaGTGGTCTATAAGCTGGAGGAGTGCGAATCCACACTCCGAAAGACACCAAATACTCTATAACGGTTTCTCTTCCGAGGGCAGAGGAAGTCTTCTAACATGCGGTGACGTGGAGGAGAATCCCGGCCCTGTAAGTAA
F RD006	AGGACTACACCATCGTGGAACAGTACGAACGCGCCGAGGGCCGCCACTCCACCGGCGGCATGGACGAGCTGTACAAGGCTACTAACTTCAGCCTGCTGAAGCAGGCTGGCGACGTGGAGGAGAACCCTGGACCTAACTGTAAGTGGGCCTACAAACTGTTCACATTTTTTGATAATGTCTTGGTGTcAAcGTATATTAGGAAAAGATaGTGTTTTCCAAcGAGGATTAAAGACAGGTACAGTAGAAGAATAAAGACCAGTAAAGTTCCCCACCTTAcGAGTGAGGGCAGAGGAAGTCTTCTAACATGCGGTGACGTGGAGGAGAATCCCGGCCCTGTAAGTAA
F RD007	AGGACTACACCATCGTGGAACAGTACGAACGCGCCGAGGGCCGCCACTCCACCGGCGGCATGGACGAGCTGTACAAGGCTACTAACTTCAGCCTGCTGAAGCAGGCTGGCGACGTGGAGGAGAACCCTGGACCTATCAATTGCAATCTTCTTTTCTCATTAACTGTAAGTGGGCCTACAAACTGTTCACATTTTTTGATAAcGTCTTaGTGTAAATGTATATTAGGAAAAGATGGTGTTTTCCAATcAGGATTAAAGACAGGTACAGTAGAAGAATcAAGAGAGGGCAGAGGAAGTCTTCTAACATGCGGTGACGTGGAGGAGAATCCCGGCCCTGTAAGTAA
F RD008	AGGACTACACCATCGTGGAACAGTACGAACGCGCCGAGGGCCGCCACTCCACCGGCGGCATGGACGAGCTGTACAAGGCTACTAACTTCAGCCTGCTGAAGCAGGCTGGCGACGTGGAGGAGAACCCTGGACCTATATTTGGTAACCTTTGGATAAAACCTAGCAGGCATAATCAATTGCAATCTTCTTTTCTCATTAACTGTAAGTaGGCCTACAAACTGTTCACATTTTTTGATAATGTCTTGGTGTcAAcGTATATTAGGAAAAGATGGTGTTTTCCAGAGGGCAGAGGAAGTCTTCTAACATGCGGTGACGTGGAGGAGAATCCCGGCCCTGTAAGTAA
F RD009	AGGACTACACCATCGTGGAACAGTACGAACGCGCCGAGGGCCGCCACTCCACCGGCGGCATGGACGAGCTGTACAAGGCTACTAACTTCAGCCTGCTGAAGCAGGCTGGCGACGTGGAGGAGAACCCTGGACCTGTAAcGATTAACTcGAcGTTCTGGATAATAAGGTTTAATACCCTTATCCAATGGTcAATATTTGGTAACCTTTaGATAAAACCTAGCAGGCATAATCAATTGCAATCTTCTTTTCTCATTAACTGTAAGTGGGCCTACAAACTGTTCGAGGGCAGAGGAAGTCTTCTAACATGCGGTGACGTGGAGGAGAATCCCGGCCCTGTAAGTAA
F RD010	AGGACTACACCATCGTGGAACAGTACGAACGCGCCGAGGGCCGCCACTCCACCGGCGGCATGGACGAGCTGTACAAGGCTACTAACTTCAGCCTGCTGAAGCAGGCTGGCGACGTGGAGGAGAACCCTGGACCTTcGTTTGGAAGTAATGATTcACTAGATGTTCTGGATAATAAGGTTTcATACCCTTATCCAAcGGTAAATATTTaGTcACCTTTGGATAAAACCTcGCAGGCATcATCAATTGCAATCTTCTTTTCTCATTcACTGTcAGTGGGCCTAGAGGGCAGAGGAAGTCTTCTAACATGCGGTGACGTGGAGGAGAATCCCGGCCCTGTAAGTAA
F RD011	AGGACTACACCATCGTGGAACAGTACGAACGCGCCGAGGGCCGCCACTCCACCGGCGGCATGGACGAGCTGTACAAGGCTACTAACTTCAGCCTGCTGAAGCAGGCTGGCGACGTGGAGGAGAACCCTGGACCTTcAATAGTGTCTAGTTTGGAAGTAAcGATTAACTcGAcGTTCTGGATAATAAGGTTTAATACCCTTATCCAATaGTcAATATTTGGTAACCTTTGGATAAAACCTAGCAGGCATAATCAATTGCAATCTTCTTTTCTCATTAACTGTGAGGGCAGAGGAAGTCTTCTAACATGCGGTGACGTGGAGGAGAATCCCGGCCCTGTAAGTAA
F RD012	AGGACTACACCATCGTGGAACAGTACGAACGCGCCGAGGGCCGCCACTCCACCGGCGGCATGGACGAGCTGTACAAGGCTACTAACTTCAGCCTGCTGAAGCAGGCTGGCGACGTGGAGGAGAACCCTGGACCTATATcATATACCCGCCTTCCATcGAGTGTGTcAATAGTGTCTAGTTTGGAAGTAAcGATTAACTcGAcGTTCTaGATAATAAGGTTTAATACCCTTATCCAATGGTcAATATTTGGTAACCTTTGGATAAAACCTAGCAGGCATAATGAGGGCAGAGGAAGTCTTCTAACATGCGGTGACGTGGAGGAGAATCCCGGCCCTGTAAGTAA
F RD013	AGGACTACACCATCGTGGAACAGTACGAACGCGCCGAGGGCCGCCACTCCACCGGCGGCATGGACGAGCTGTACAAGGCTACTAACTTCAGCCTGCTGAAGCAGGCTGGCGACGTGGAGGAGAACCCTGGACCTGAGGCGCTATGTGTTGTTTCTCTCTTATATAATATACCCGCCTTCCATAGAGTGTGTAAATcGTGTCTAGTTTaGAAGTcATcATTAACTAGATGTTCTGGATcATcAGGTTTAATACCCTTATCCAATGGTAAATATTTGGTAACCGAGGGCAGAGGAAGTCTTCTAACATGCGGTGACGTGGAGGAGAATCCCGGCCCTGTAAGTAA
F RD014	AGGACTACACCATCGTGGAACAGTACGAACGCGCCGAGGGCCGCCACTCCACCGGCGGCATGGACGAGCTGTACAAGGCTACTAACTTCAGCCTGCTGAAGCAGGCTGGCGACGTGGAGGAGAACCCTGGACCTTCGGGAAAGAATCCCAGAGGATTGCTGGTGGAAAGATTCTGCCCCAcGCTGTcGATCTTGTTCCCAAGAATATaGTcACCCACAAAATcAGGCGCTAcGTGTTGTTTCTCTCTTATATcATATACCCGCCTTCCATcGAGTGTGTcAGAGGGCAGAGGAAGTCTTCTAACATGCGGTGACGTGGAGGAGAATCCCGGCCCTGTAAGTAA
F RD015	AGGACTACACCATCGTGGAACAGTACGAACGCGCCGAGGGCCGCCACTCCACCGGCGGCATGGACGAGCTGTACAAGGCTACTAACTTCAGCCTGCTGAAGCAGGCTGGCGACGTGGAGGAGAACCCTGGACCTCTGGATTTGCTGTGTTTGCTCTcAAGGCTGGATCCAACTGGTGGTCGGGAAAGAATCCCAGAGGATTGCTGGTaGAAAGATTCTGCCCCATGCTGTAGATCTTGTTCCCAAGAATATGGTGACCCACAAAATGAGGCGCTATGTGTTGAGGGCAGAGGAAGTCTTCTAACATGCGGTGACGTGGAGGAGAATCCCGGCCCTGTAAGTAA
F RD016	AGGACTACACCATCGTGGAACAGTACGAACGCGCCGAGGGCCGCCACTCCACCGGCGGCATGGACGAGCTGTACAAGGCTACTAACTTCAGCCTGCTGAAGCAGGCTGGCGACGTGGAGGAGAACCCTGGACCTAATCTGGATTTGCTGTGTTTGCTCTcAAGGCTGGATCCAACTGGTGGTCGGGAAAGAATCCCAGAGGATTGCTaGTGGAAAGATTCTGCCCCATGCTGTAGATCTTGTTCCCAAGAATATGGTGACCCACAAAATGAGGCGCTATGTGAGGGCAGAGGAAGTCTTCTAACATGCGGTGACGTGGAGGAGAATCCCGGCCCTGTAAGTAA
F RD017	AGGACTACACCATCGTGGAACAGTACGAACGCGCCGAGGGCCGCCACTCCACCGGCGGCATGGACGAGCTGTACAAGGCTACTAACTTCAGCCTGCTGAAGCAGGCTGGCGACGTGGAGGAGAACCCTGGACCTCAGGTGTCCTTGTTGGGATTGAAGTCCCAATCTGGATTTGCTGTGTTTGCTCTGAAGGCTGGATCCAACTGGTaGTCGGGAAAGAATCCCAGAGGATTGCTGGTGGAAAGATTCTGCCCCAcGCTGTcGATCTTGTTCCCAAGAATAGAGGGCAGAGGAAGTCTTCTAACATGCGGTGACGTGGAGGAGAATCCCGGCCCTGTAAGTAA
F RD018	AGGACTACACCATCGTGGAACAGTACGAACGCGCCGAGGGCCGCCACTCCACCGGCGGCATGGACGAGCTGTACAAGGCTACTAACTTCAGCCTGCTGAAGCAGGCTGGCGACGTGGAGGAGAACCCTGGACCTGGCCAGGTGTCCTTGTTGGGATTGAAGTCCCAATCTGGATTTGCTGTGTTTGCTCTGAAGGCTGGATCCAACTaGTGGTCGGGAAAGAATCCCAGAGGATTGCTGGTGGAAAGATTCTGCCCCAcGCTGTcGATCTTGTTCCCAAGAGAGGGCAGAGGAAGTCTTCTAACATGCGGTGACGTGGAGGAGAATCCCGGCCCTGTAAGTAA
F RD019	AGGACTACACCATCGTGGAACAGTACGAACGCGCCGAGGGCCGCCACTCCACCGGCGGCATGGACGAGCTGTACAAGGCTACTAACTTCAGCCTGCTGAAGCAGGCTGGCGACGTGGAGGAGAACCCTGGACCTGTTGGCGTCTGGCCAGGTGTCCTTGTTGGGATTGAAGTCCCAATCTGGATTTGCTGTGTTTGCTCTGAAGGCTaGATCCAACTGGTGGTCGGGAAAGAATCCCAGAGGATTGCTGGTGGAAAGATTCTGCCCCATGCTGTAGATCTTGAGGGCAGAGGAAGTCTTCTAACATGCGGTGACGTGGAGGAGAATCCCGGCCCTGTAAGTAA
F RD020	AGGACTACACCATCGTGGAACAGTACGAACGCGCCGAGGGCCGCCACTCCACCGGCGGCATGGACGAGCTGTACAAGGCTACTAACTTCAGCCTGCTGAAGCAGGCTGGCGACGTGGAGGAGAACCCTGGACCTCAGCCCGAATGCTCCAGCTCCTACCTTGTTGGCGTCTGGCCAGGTGTCCTTGTTGGGATTGAAGTCCCAATCTaGATTTGCTGTGTTTGCTCTGAAGGCTGGATCCAACTGGTGGTCGGGAAAGAATCCCAGAGGATTGCTGGTGGAGAGGGCAGAGGAAGTCTTCTAACATGCGGTGACGTGGAGGAGAATCCCGGCCCTGTAAGTAA
F RD021	AGGACTACACCATCGTGGAACAGTACGAACGCGCCGAGGGCCGCCACTCCACCGGCGGCATGGACGAGCTGTACAAGGCTACTAACTTCAGCCTGCTGAAGCAGGCTGGCGACGTGGAGGAGAACCCTGGACCTCGTGCGGTGGGGTcAAACCCAGCCCGAAcGCTCCAGCTCCTACCTTGTTGGCGTCTGGCCAGGTGTCCTTGTTaGGATTcAAGTCCCAATCTGGATTTGCTGTGTTTGCTCTcAAGGCTGGATCCAACTGGTGGTCGGGAAAGAATCGAGGGCAGAGGAAGTCTTCTAACATGCGGTGACGTGGAGGAGAATCCCGGCCCTGTAAGTAA
F RD022	AGGACTACACCATCGTGGAACAGTACGAACGCGCCGAGGGCCGCCACTCCACCGGCGGCATGGACGAGCTGTACAAGGCTACTAACTTCAGCCTGCTGAAGCAGGCTGGCGACGTGGAGGAGAACCCTGGACCTCCACCCCAAAAGGCCTCCGTGCGGTGGGGTGAAACCCAGCCCGAATGCTCCAGCTCCTACCTTGTTGGCGTCTaGCCAGGTGTCCTTGTTGGGATTGAAGTCCCAATCTGGATTTGCTGTGTTTGCTCTGAAGGCTGGATCCAACTGGAGGGCAGAGGAAGTCTTCTAACATGCGGTGACGTGGAGGAGAATCCCGGCCCTGTAAGTAA
F RD023	AGGACTACACCATCGTGGAACAGTACGAACGCGCCGAGGGCCGCCACTCCACCGGCGGCATGGACGAGCTGTACAAGGCTACTAACTTCAGCCTGCTGAAGCAGGCTGGCGACGTGGAGGAGAACCCTGGACCTGAGGGCTCCACCCCAAAAGGCCTCCGTGCGGTGGGGTcAAACCCAGCCCGAAcGCTCCAGCTCCTACCTTGTTaGCGTCTGGCCAGGTGTCCTTGTTGGGATTcAAGTCCCAATCTGGATTTGCTGTGTTTGCTCTcAAGGCTGGATGAGGGCAGAGGAAGTCTTCTAACATGCGGTGACGTGGAGGAGAATCCCGGCCCTGTAAGTAA
F RD024	AGGACTACACCATCGTGGAACAGTACGAACGCGCCGAGGGCCGCCACTCCACCGGCGGCATGGACGAGCTGTACAAGGCTACTAACTTCAGCCTGCTGAAGCAGGCTGGCGACGTGGAGGAGAACCCTGGACCTAGGCGGATTTGCTGGCAAAGTTTGTcGTATGCCCTGAGCCTGAGGGCTCCACCCCAAAAGGCCTCCGTGCGGTaGGGTGAAACCCAGCCCGAATGCTCCAGCTCCTACCTTGTTGGCGTCTGGCCAGGTGTCCTTGTTGGGATTGAAGAGGGCAGAGGAAGTCTTCTAACATGCGGTGACGTGGAGGAGAATCCCGGCCCTGTAAGTAA
F RD025	AGGACTACACCATCGTGGAACAGTACGAACGCGCCGAGGGCCGCCACTCCACCGGCGGCATGGACGAGCTGTACAAGGCTACTAACTTCAGCCTGCTGAAGCAGGCTGGCGACGTGGAGGAGAACCCTGGACCTTCTCAAAGGTGGAGACAGCGGGGTAGGCTGCCTTCCTGTCTGGCGATTGGTGGAGGCAGGAGGCGGATTTGCTaGCAAAGTTTGTcGTATGCCCTGAGCCTGAGGGCTCCACCCCAAAAGGCCTCCGTGCGGTGGGGTGAAACCCAGGAGGGCAGAGGAAGTCTTCTAACATGCGGTGACGTGGAGGAGAATCCCGGCCCTGTAAGTAA
F RD026	AGGACTACACCATCGTGGAACAGTACGAACGCGCCGAGGGCCGCCACTCCACCGGCGGCATGGACGAGCTGTACAAGGCTACTAACTTCAGCCTGCTGAAGCAGGCTGGCGACGTGGAGGAGAACCCTGGACCTGCATGGCCTGAGGATGAGTGTTTCTCAAAGGTGGAGACAGCGGGGTcGGCTGCCTTCCTGTCTGGCGATTGGTaGAGGCAGGAGGCGGATTTGCTGGCAAAGTTTGTAGTATGCCCTGAGCCTGAGGGCTCCACCCCAAAAGGCCTCGAGGGCAGAGGAAGTCTTCTAACATGCGGTGACGTGGAGGAGAATCCCGGCCCTGTAAGTAA
F RD027	AGGACTACACCATCGTGGAACAGTACGAACGCGCCGAGGGCCGCCACTCCACCGGCGGCATGGACGAGCTGTACAAGGCTACTAACTTCAGCCTGCTGAAGCAGGCTGGCGACGTGGAGGAGAACCCTGGACCTACTGCATGGCCTGAGGATGAGTGTTTCTCAAAGGTGGAGACAGCGGGGTcGGCTGCCTTCCTGTCTGGCGATTaGTGGAGGCAGGAGGCGGATTTGCTGGCAAAGTTTGTAGTATGCCCTGAGCCTGAGGGCTCCACCCCAAAAGGCGAGGGCAGAGGAAGTCTTCTAACATGCGGTGACGTGGAGGAGAATCCCGGCCCTGTAAGTAA
F RD028	AGGACTACACCATCGTGGAACAGTACGAACGCGCCGAGGGCCGCCACTCCACCGGCGGCATGGACGAGCTGTACAAGGCTACTAACTTCAGCCTGCTGAAGCAGGCTGGCGACGTGGAGGAGAACCCTGGACCTGAATTCCACTGCAcGGCCTcAGGATcAGTGTTTCTCAAAGGTGGAGACAGCGGGGTAGGCTGCCTTCCTGTCTaGCGATTGGTGGAGGCAGGAGGCGGATTTGCTGGCAAAGTTTGTAGTAcGCCCTcAGCCTcAGGGCTCCACCCCGAGGGCAGAGGAAGTCTTCTAACATGCGGTGACGTGGAGGAGAATCCCGGCCCTGTAAGTAA
F RD029	AGGACTACACCATCGTGGAACAGTACGAACGCGCCGAGGGCCGCCACTCCACCGGCGGCATGGACGAGCTGTACAAGGCTACTAACTTCAGCCTGCTGAAGCAGGCTGGCGACGTGGAGGAGAACCCTGGACCTGGGATCTTGCAGAGTTTGGTGAAAGGTTGTGGAATTCCACTGCATGGCCTGAGGAcGAGTGTTTCTCAAAGGTaGAGACAGCGGGGTAGGCTGCCTTCCTGTCTGGCGATTGGTGGAGGCAGGAGGCGGATTTGCTGGCAAAGTTTGGAGGGCAGAGGAAGTCTTCTAACATGCGGTGACGTGGAGGAGAATCCCGGCCCTGTAAGTAA
F RD030	AGGACTACACCATCGTGGAACAGTACGAACGCGCCGAGGGCCGCCACTCCACCGGCGGCATGGACGAGCTGTACAAGGCTACTAACTTCAGCCTGCTGAAGCAGGCTGGCGACGTGGAGGAGAACCCTGGACCTCAGCAGGGAAATACAGGCCTCTCACTCTGGGATCTTGCAGAGTTTGGTGAAAGGTTGTGGAATTCCACTGCATaGCCTGAGGATGAGTGTTTCTCAAAGGTGGAGACAGCGGGGTcGGCTGCCTTCCTGTCTGGCGATTGGTGGAGGGAGGGCAGAGGAAGTCTTCTAACATGCGGTGACGTGGAGGAGAATCCCGGCCCTGTAAGTAA
F RD031	AGGACTACACCATCGTGGAACAGTACGAACGCGCCGAGGGCCGCCACTCCACCGGCGGCATGGACGAGCTGTACAAGGCTACTAACTTCAGCCTGCTGAAGCAGGCTGGCGACGTGGAGGAGAACCCTGGACCTCTGAACTGGAGCCACCAGCAGGGAAATACAGGCCTCTCACTCTGGGATCTTGCAGAGTTTGGTGAAAGGTTGTaGAATTCCACTGCATGGCCTGAGGATGAGTGTTTCTCAAAGGTGGAGACAGCGGGGTcGGCTGCCTTCCTGTCTGAGGGCAGAGGAAGTCTTCTAACATGCGGTGACGTGGAGGAGAATCCCGGCCCTGTAAGTAA
F RD032	AGGACTACACCATCGTGGAACAGTACGAACGCGCCGAGGGCCGCCACTCCACCGGCGGCATGGACGAGCTGTACAAGGCTACTAACTTCAGCCTGCTGAAGCAGGCTGGCGACGTGGAGGAGAACCCTGGACCTGGGTTTACTGCTCCTGAACTGGAGCCACCAGCAGGGAAATACAGGCCTCTCACTCTGGGATCTTGCAGAGTTTaGTcAAAGGTTGTGGAATTCCACTGCAcGGCCTcAGGATcAGTGTTTCTCAAAGGTGGAGACAGCGGGGTAGGCGAGGGCAGAGGAAGTCTTCTAACATGCGGTGACGTGGAGGAGAATCCCGGCCCTGTAAGTAA
F RD033	AGGACTACACCATCGTGGAACAGTACGAACGCGCCGAGGGCCGCCACTCCACCGGCGGCATGGACGAGCTGTACAAGGCTACTAACTTCAGCCTGCTGAAGCAGGCTGGCGACGTGGAGGAGAACCCTGGACCTAGGCAGTcGTCGGAACAGGGTTTACTGCTCCTGAACTGGAGCCACCAGCAGGGAAATACAGGCCTCTCACTCTaGGATCTTGCAGAGTTTGGTGAAAGGTTGTGGAATTCCACTGCATGGCCTGAGGATGAGTGTTTCTCAAAGGTGGAGGGCAGAGGAAGTCTTCTAACATGCGGTGACGTGGAGGAGAATCCCGGCCCTGTAAGTAA
F RD034	AGGACTACACCATCGTGGAACAGTACGAACGCGCCGAGGGCCGCCACTCCACCGGCGGCATGGACGAGCTGTACAAGGCTACTAACTTCAGCCTGCTGAAGCAGGCTGGCGACGTGGAGGAGAACCCTGGACCTGGTCCCCAATCCTCGAGAAGATTGACGATAAGGGAGAGGCAGTcGTCGGAACAGGGTTTACTGCTCCTGAACTaGAGCCACCAGCAGGGAAATACAGGCCTCTCACTCTGGGATCTTGCAGAGTTTGGTGAAAGGTTGTGGAATTCCGAGGGCAGAGGAAGTCTTCTAACATGCGGTGACGTGGAGGAGAATCCCGGCCCTGTAAGTAA
F RD035	AGGACTACACCATCGTGGAACAGTACGAACGCGCCGAGGGCCGCCACTCCACCGGCGGCATGGACGAGCTGTACAAGGCTACTAACTTCAGCCTGCTGAAGCAGGCTGGCGACGTGGAGGAGAACCCTGGACCTATCCAGCGATcACCAGGACAAGTTGGAGGACAGGAGGTTGGTGAGTcATTGGAGGTTGGGGACTGCGAATTTTaGCCAAGACACACGGTAGTTCCCCCTAGAAAATTGAGAGAAGTCCACCACGAGTCTAGACTCTGCGGTATTGTGGAGGGCAGAGGAAGTCTTCTAACATGCGGTGACGTGGAGGAGAATCCCGGCCCTGTAAGTAA
F RD036	AGGACTACACCATCGTGGAACAGTACGAACGCGCCGAGGGCCGCCACTCCACCGGCGGCATGGACGAGCTGTACAAGGCTACTAACTTCAGCCTGCTGAAGCAGGCTGGCGACGTGGAGGAGAACCCTGGACCTAAAACGCCGCAGACACATCCAGCGATAACCAGGACAAGTTGGAGGACAGGAGGTTGGTcAGTGATTGGAGGTTaGGGACTGCGAATTTTGGCCAAGACACACGGTAGTTCCCCCTcGAAAATTGAGAGAAGTCCACCACGAGTCTcGGAGGGCAGAGGAAGTCTTCTAACATGCGGTGACGTGGAGGAGAATCCCGGCCCTGTAAGTAA
F RD037	AGGACTACACCATCGTGGAACAGTACGAACGCGCCGAGGGCCGCCACTCCACCGGCGGCATGGACGAGCTGTACAAGGCTACTAACTTCAGCCTGCTGAAGCAGGCTGGCGACGTGGAGGAGAACCCTGGACCTAGATcATcAAACGCCGCAGACACATCCAGCGATAACCAGGACAAGTTGGAGGACAGGAGGTTGGTGAGTGATTaGAGGTTGGGGACTGCGAATTTTGGCCAAGACACACGGTcGTTCCCCCTAGAAAATTcAGAGAAGTCCACCACGGAGGGCAGAGGAAGTCTTCTAACATGCGGTGACGTGGAGGAGAATCCCGGCCCTGTAAGTAA
F RD038	AGGACTACACCATCGTGGAACAGTACGAACGCGCCGAGGGCCGCCACTCCACCGGCGGCATGGACGAGCTGTACAAGGCTACTAACTTCAGCCTGCTGAAGCAGGCTGGCGACGTGGAGGAGAACCCTGGACCTGATGAAGAGGAAGATGATAAAACGCCGCAGACACATCCAGCGATAACCAGGACAAGTTGGAGGACAGGAGGTTaGTcAGTGATTGGAGGTTGGGGACTGCGAATTTTGGCCAAGACACACGGTAGTTCCCCCTcGAAAATTGAGAGAGAGGGCAGAGGAAGTCTTCTAACATGCGGTGACGTGGAGGAGAATCCCGGCCCTGTAAGTAA
F RD039	AGGACTACACCATCGTGGAACAGTACGAACGCGCCGAGGGCCGCCACTCCACCGGCGGCATGGACGAGCTGTACAAGGCTACTAACTTCAGCCTGCTGAAGCAGGCTGGCGACGTGGAGGAGAACCCTGGACCTGAGGCATcGCAGCAGGATGAAGAGGAAGATGATAAAACGCCGCAGACACATCCAGCGATAACCAGGACAAGTTaGAGGACAGGAGGTTGGTcAGTGATTGGAGGTTGGGGACTGCGAATTTTGGCCAAGACACACGGTAGTTCCCCCGAGGGCAGAGGAAGTCTTCTAACATGCGGTGACGTGGAGGAGAATCCCGGCCCTGTAAGTAA
F RD040	AGGACTACACCATCGTGGAACAGTACGAACGCGCCGAGGGCCGCCACTCCACCGGCGGCATGGACGAGCTGTACAAGGCTACTAACTTCAGCCTGCTGAAGCAGGCTGGCGACGTGGAGGAGAACCCTGGACCTGGGATACATAGAGGTTCCTTGAGCAGTAGTCATGCAGGTTCGGCATGGTCCCGTGCTGGTGGTTcAGGATCCTaGAATTcGAGGACAAACGGGCAACATACCTTGATAGTCCAGAAGAACCAACAAGAAGATGAGGCATcGCAGCAGGAGGGCAGAGGAAGTCTTCTAACATGCGGTGACGTGGAGGAGAATCCCGGCCCTGTAAGTAA
F RD041	AGGACTACACCATCGTGGAACAGTACGAACGCGCCGAGGGCCGCCACTCCACCGGCGGCATGGACGAGCTGTACAAGGCTACTAACTTCAGCCTGCTGAAGCAGGCTGGCGACGTGGAGGAGAACCCTGGACCTTACAGCAACAGGAGGGATACATcGAGGTTCCTTGAGCAGTcGTCATGCAGGTTCGGCAcGGTCCCGTGCTGGTaGTTGAGGATCCTGGAATTAGAGGACAAACGGGCAACATACCTTGATAGTCCAGAAGAACCAACAAGAAGATcAGAGGGCAGAGGAAGTCTTCTAACATGCGGTGACGTGGAGGAGAATCCCGGCCCTGTAAGTAA
F RD042	AGGACTACACCATCGTGGAACAGTACGAACGCGCCGAGGGCCGCCACTCCACCGGCGGCATGGACGAGCTGTACAAGGCTACTAACTTCAGCCTGCTGAAGCAGGCTGGCGACGTGGAGGAGAACCCTGGACCTTGGTACAGCAACAGGAGGGATACATcGAGGTTCCTTGAGCAGTcGTCATGCAGGTTCGGCAcGGTCCCGTGCTaGTGGTTGAGGATCCTGGAATTAGAGGACAAACGGGCAACATACCTTGATAGTCCAGAAGAACCAACAAGAAGAGAGGGCAGAGGAAGTCTTCTAACATGCGGTGACGTGGAGGAGAATCCCGGCCCTGTAAGTAA
F RD043	AGGACTACACCATCGTGGAACAGTACGAACGCGCCGAGGGCCGCCACTCCACCGGCGGCATGGACGAGCTGTACAAGGCTACTAACTTCAGCCTGCTGAAGCAGGCTGGCGACGTGGAGGAGAACCCTGGACCTGTCCGAAGGTTTGGTACAGCAACAGGAGGGATACATAGAGGTTCCTTGAGCAGTAGTCATGCAGGTTCGGCATaGTCCCGTGCTGGTGGTTcAGGATCCTGGAATTcGAGGACAAACGGGCAACATACCTTGATAGTCCAGAAGAACGAGGGCAGAGGAAGTCTTCTAACATGCGGTGACGTGGAGGAGAATCCCGGCCCTGTAAGTAA
F RD044	AGGACTACACCATCGTGGAACAGTACGAACGCGCCGAGGGCCGCCACTCCACCGGCGGCATGGACGAGCTGTACAAGGCTACTAACTTCAGCCTGCTGAAGCAGGCTGGCGACGTGGAGGAGAACCCTGGACCTACTCCCATAGGAATTTTCCGAAAGCCCAGGAcGAcGGGATGGGAATACAGGTGCAATTTCCGTCCGAAGGTTTaGTACAGCAACAGGAGGGATACATcGAGGTTCCTTGAGCAGTcGTCATGCAGGTTCGGCAcGGTCCCGTGCTGGGAGGGCAGAGGAAGTCTTCTAACATGCGGTGACGTGGAGGAGAATCCCGGCCCTGTAAGTAA
F RD045	AGGACTACACCATCGTGGAACAGTACGAACGCGCCGAGGGCCGCCACTCCACCGGCGGCATGGACGAGCTGTACAAGGCTACTAACTTCAGCCTGCTGAAGCAGGCTGGCGACGTGGAGGAGAACCCTGGACCTGTAAACTcAGCCAGGAGAAACGGGCTGAGGCCCACTCCCATAGGAATTTTCCGAAAGCCCAGGAcGAcGGGATaGGAATACAGGTGCAATTTCCGTCCGAAGGTTTGGTACAGCAACAGGAGGGATACATcGAGGTTCCTTGAGCAGGAGGGCAGAGGAAGTCTTCTAACATGCGGTGACGTGGAGGAGAATCCCGGCCCTGTAAGTAA
F RD046	AGGACTACACCATCGTGGAACAGTACGAACGCGCCGAGGGCCGCCACTCCACCGGCGGCATGGACGAGCTGTACAAGGCTACTAACTTCAGCCTGCTGAAGCAGGCTGGCGACGTGGAGGAGAACCCTGGACCTCACTcGTcAACTGAGCCAGGAGAAACGGGCTcAGGCCCACTCCCATcGGAATTTTCCGAAAGCCCAGGATcATaGGATGGGAATACAGGTGCAATTTCCGTCCGAAGGTTTGGTACAGCAACAGGAGGGATACATAGAGGTTCCTTGGAGGGCAGAGGAAGTCTTCTAACATGCGGTGACGTGGAGGAGAATCCCGGCCCTGTAAGTAA
F RD047	AGGACTACACCATCGTGGAACAGTACGAACGCGCCGAGGGCCGCCACTCCACCGGCGGCATGGACGAGCTGTACAAGGCTACTAACTTCAGCCTGCTGAAGCAGGCTGGCGACGTGGAGGAGAACCCTGGACCTCCCCCAATACCACATCATCCATATAACTcAAAGCCAAACAGTGGGGGAAAGCCCTACGAACCACTGAACAAATaGCACTcGTcAACTGAGCCAGGAGAAACGGGCTcAGGCCCACTCCCATcGGAATTTTCCGAAAGCCCAGGATcAGAGGGCAGAGGAAGTCTTCTAACATGCGGTGACGTGGAGGAGAATCCCGGCCCTGTAAGTAA
F RD048	AGGACTACACCATCGTGGAACAGTACGAACGCGCCGAGGGCCGCCACTCCACCGGCGGCATGGACGAGCTGTACAAGGCTACTAACTTCAGCCTGCTGAAGCAGGCTGGCGACGTGGAGGAGAACCCTGGACCTAAAAGGGACTCAAGATGCTGTACAGACTTGGCCCCCAATACCACATCATCCATATcACTGAAAGCCAAACAGTaGGGGAAAGCCCTACGAACCACTGAACAAAcGGCACTAGTAAACTcAGCCAGGAGAAACGGGCTGAGGCCCACTGAGGGCAGAGGAAGTCTTCTAACATGCGGTGACGTGGAGGAGAATCCCGGCCCTGTAAGTAA
F RD049	AGGACTACACCATCGTGGAACAGTACGAACGCGCCGAGGGCCGCCACTCCACCGGCGGCATGGACGAGCTGTACAAGGCTACTAACTTCAGCCTGCTGAAGCAGGCTGGCGACGTGGAGGAGAACCCTGGACCTTTAAATGTATACCCAAAGACAAAAGAAAATTGGTcACAGCGGTcAAAAGGGACTCAAGATGCTGTACAGACTTaGCCCCCAATACCACATCATCCATATAACTcAAAGCCAAACAGTGGGGGAAAGCCCTACGAACCACTGAACAAAGAGGGCAGAGGAAGTCTTCTAACATGCGGTGACGTGGAGGAGAATCCCGGCCCTGTAAGTAA
F RD050	AGGACTACACCATCGTGGAACAGTACGAACGCGCCGAGGGCCGCCACTCCACCGGCGGCATGGACGAGCTGTACAAGGCTACTAACTTCAGCCTGCTGAAGCAGGCTGGCGACGTGGAGGAGAACCCTGGACCTTcAAATTCAGAGAGTAACCCCATCTCTTTGTTTTGTTcGGGTTTAAATGTATACCCAAAGACAAAAGAAAATTaGTcACAGCGGTcAAAAGGGACTCAAGATGCTGTACAGACTTGGCCCCCAATACCACATCATCCATATAACTcAGAGGGCAGAGGAAGTCTTCTAACATGCGGTGACGTGGAGGAGAATCCCGGCCCTGTAAGTAA
F RD051	AGGACTACACCATCGTGGAACAGTACGAACGCGCCGAGGGCCGCCACTCCACCGGCGGCATGGACGAGCTGTACAAGGCTACTAACTTCAGCCTGCTGAAGCAGGCTGGCGACGTGGAGGAGAACCCTGGACCTTTTCCAATCAATAGGCCTGTTAATAGGAAGTTTTCTAAAACATTCTTTGATTTTTTGTATGATGTGTTCTTGTaGCAAGGACCCATAACTTCCAATGACATAACCCATAAAATTCAGAGAGTAACCCCATCTCTTTGTTTTGTTAGGGAGGGCAGAGGAAGTCTTCTAACATGCGGTGACGTGGAGGAGAATCCCGGCCCTGTAAGTAA
F RD052	AGGACTACACCATCGTGGAACAGTACGAACGCGCCGAGGGCCGCCACTCCACCGGCGGCATGGACGAGCTGTACAAGGCTACTAACTTCAGCCTGCTGAAGCAGGCTGGCGACGTGGAGGAGAACCCTGGACCTGAAAGTGAAAGCCTGCTTAGATTGAATACATGCATACAAGGGCATTcACGCAGGATAACCACATTGTGTAAATaGGGCAGCAAAACCCAAAAGACCCACAATTCGTTGACATACTTTCCAATCAATAGGCCTGTTAATAGGAAGTTTGAGGGCAGAGGAAGTCTTCTAACATGCGGTGACGTGGAGGAGAATCCCGGCCCTGTAAGTAA
F RD053	AGGACTACACCATCGTGGAACAGTACGAACGCGCCGAGGGCCGCCACTCCACCGGCGGCATGGACGAGCTGTACAAGGCTACTAACTTCAGCCTGCTGAAGCAGGCTGGCGACGTGGAGGAGAACCCTGGACCTGCACAGACCTGGCCGTTGCCGGGCAACGGGGTAAAGGTTCAGGTATTGTTTACACAGAAAGGCCTTGTAAGTTaGCGAGAAAGTGAAAGCCTGCTTAGATTGAATACATGCATACAAGGGCATTcACGCAGGATAACCACATTGTGTGAGGGCAGAGGAAGTCTTCTAACATGCGGTGACGTGGAGGAGAATCCCGGCCCTGTAAGTAA
F RD054	AGGACTACACCATCGTGGAACAGTACGAACGCGCCGAGGGCCGCCACTCCACCGGCGGCATGGACGAGCTGTACAAGGCTACTAACTTCAGCCTGCTGAAGCAGGCTGGCGACGTGGAGGAGAACCCTGGACCTACGCACGCGCTGAcGGCCCATGACCAAGCCCCAGCCAGTGGGGGTTGCGTCAGCAAACACTTGGCACAGACCTaGCCGTTGCCGGGCAACGGGGTAAAGGTTCAGGTATTGTTTACACAGAAAGGCCTTGTAAGTTGGCGAGAAAGTGAGGGCAGAGGAAGTCTTCTAACATGCGGTGACGTGGAGGAGAATCCCGGCCCTGTAAGTAA
F RD055	AGGACTACACCATCGTGGAACAGTACGAACGCGCCGAGGGCCGCCACTCCACCGGCGGCATGGACGAGCTGTACAAGGCTACTAACTTCAGCCTGCTGAAGCAGGCTGGCGACGTGGAGGAGAACCCTGGACCTGAAAAGGTTCCACGCACGCGCTcATGGCCCAcGACCAAGCCCCAGCCAGTGGGGGTTGCGTCAGCAAACACTTaGCACAGACCTGGCCGTTGCCGGGCAACGGGGTcAAGGTTCAGGTATTGTTTACACAGAAAGGCCTTGTcAGTTGAGGGCAGAGGAAGTCTTCTAACATGCGGTGACGTGGAGGAGAATCCCGGCCCTGTAAGTAA
F RD056	AGGACTACACCATCGTGGAACAGTACGAACGCGCCGAGGGCCGCCACTCCACCGGCGGCATGGACGAGCTGTACAAGGCTACTAACTTCAGCCTGCTGAAGCAGGCTGGCGACGTGGAGGAGAACCCTGGACCTCAGTATGGATCGGCAGAGGAGCCGAAAAGGTTCCACGCACGCGCTGATGGCCCATcACCAAGCCCCAGCCAGTaGGGGTTGCGTCAGCAAACACTTGGCACAGACCTGGCCGTTGCCGGGCAACGGGGTAAAGGTTCAGGTATTGTTGAGGGCAGAGGAAGTCTTCTAACATGCGGTGACGTGGAGGAGAATCCCGGCCCTGTAAGTAA
F RD057	AGGACTACACCATCGTGGAACAGTACGAACGCGCCGAGGGCCGCCACTCCACCGGCGGCATGGACGAGCTGTACAAGGCTACTAACTTCAGCCTGCTGAAGCAGGCTGGCGACGTGGAGGAGAACCCTGGACCTGCAAAACAAGCGGCTAGGAGTTCCGCAGTATGGATCGGCAGAGGAGCCGAAAAGGTTCCACGCACGCGCTcATaGCCCAcGACCAAGCCCCAGCCAGTGGGGGTTGCGTCAGCAAACACTTGGCACAGACCTGGCCGTTGCCGGGCAGAGGGCAGAGGAAGTCTTCTAACATGCGGTGACGTGGAGGAGAATCCCGGCCCTGTAAGTAA
F RD058	AGGACTACACCATCGTGGAACAGTACGAACGCGCCGAGGGCCGCCACTCCACCGGCGGCATGGACGAGCTGTACAAGGCTACTAACTTCAGCCTGCTGAAGCAGGCTGGCGACGTGGAGGAGAACCCTGGACCTGAGTTATCAGTCCCGATAAcGTTTGCTCCAGACCTGCTGCGAGCAAAACAAGCGGCTAGGAGTTCCGCAGTATaGATCGGCAGAGGAGCCGAAAAGGTTCCACGCACGCGCTcATGGCCCAcGACCAAGCCCCAGCCAGTGGGGGTTGAGGGCAGAGGAAGTCTTCTAACATGCGGTGACGTGGAGGAGAATCCCGGCCCTGTAAGTAA
F RD059	AGGACTACACCATCGTGGAACAGTACGAACGCGCCGAGGGCCGCCACTCCACCGGCGGCATGGACGAGCTGTACAAGGCTACTAACTTCAGCCTGCTGAAGCAGGCTGGCGACGTGGAGGAGAACCCTGGACCTATTCAGCGCCGACGGGACGTAAACAAAGGACGTCCCGCGCAGGATCCAGTTGGCAGCACAGCCTcGCAGCCATaGATACGATGTATATTTGCGGGAGAGGACAACAGAGTTATCAGTCCCGATAATGTTTGCTCCAGACCTGCTGCGGAGGGCAGAGGAAGTCTTCTAACATGCGGTGACGTGGAGGAGAATCCCGGCCCTGTAAGTAA
F RD060	AGGACTACACCATCGTGGAACAGTACGAACGCGCCGAGGGCCGCCACTCCACCGGCGGCATGGACGAGCTGTACAAGGCTACTAACTTCAGCCTGCTGAAGCAGGCTGGCGACGTGGAGGAGAACCCTGGACCTCCCGAGAAGGGTCGTCCGCAGGATTCAGCGCCGACGGGACGTAAACAAAGGACGTCCCGCGCAGGATCCAGTTaGCAGCACAGCCTAGCAGCCAcGGATACGAcGTATATTTGCGGGAGAGGACAACAGAGTTATCAGTCCCGATcAGAGGGCAGAGGAAGTCTTCTAACATGCGGTGACGTGGAGGAGAATCCCGGCCCTGTAAGTAA
F RD061	AGGACTACACCATCGTGGAACAGTACGAACGCGCCGAGGGCCGCCACTCCACCGGCGGCATGGACGAGCTGTACAAGGCTACTAACTTCAGCCTGCTGAAGCAGGCTGGCGACGTGGAGGAGAACCCTGGACCTAAGCGAAGTGCACACGGTCCGGCAGATGAGAAGGCACAGACGGGGAGTCCGCGTAAAGAGAGGTGCGCCCCGTaGTCGGTCGGAACGGCAGACGGAGAAGGGGACGAGAGAGTCCCAAGCGACCCCGAGAAGGGTCGTCCGCAGGATGAGGGCAGAGGAAGTCTTCTAACATGCGGTGACGTGGAGGAGAATCCCGGCCCTGTAAGTAA
F RD062	AGGACTACACCATCGTGGAACAGTACGAACGCGCCGAGGGCCGCCACTCCACCGGCGGCATGGACGAGCTGTACAAGGCTACTAACTTCAGCCTGCTGAAGCAGGCTGGCGACGTGGAGGAGAACCCTGGACCTTCGTTGACATTGCAGAGAGTCCAAGAGTCCTCTTATGTAAGACCTTGGGCAACATTCGGTGGGCGTTCACGGTaGTCTCCATGCGACGTGCAGAGGTcAAGCGAAGTGCACACGGTCCGGCAGAcGAGAAGGCACAGACGGGGAGTCGAGGGCAGAGGAAGTCTTCTAACATGCGGTGACGTGGAGGAGAATCCCGGCCCTGTAAGTAA
F RD063	AGGACTACACCATCGTGGAACAGTACGAACGCGCCGAGGGCCGCCACTCCACCGGCGGCATGGACGAGCTGTACAAGGCTACTAACTTCAGCCTGCTGAAGCAGGCTGGCGACGTGGAGGAGAACCCTGGACCTGCCTCAAGGTCGGTCGTTGACATTGCAGAGAGTCCAAGAGTCCTCTTATGTAAGACCTTGGGCAACATTCGGTaGGCGTTCACGGTGGTCTCCAcGCGACGTGCAGAGGTGAAGCGAAGTGCACACGGTCCGGCAGATGAGAAGGCAGAGGGCAGAGGAAGTCTTCTAACATGCGGTGACGTGGAGGAGAATCCCGGCCCTGTAAGTAA
F RD064	AGGACTACACCATCGTGGAACAGTACGAACGCGCCGAGGGCCGCCACTCCACCGGCGGCATGGACGAGCTGTACAAGGCTACTAACTTCAGCCTGCTGAAGCAGGCTGGCGACGTGGAGGAGAACCCTGGACCTAGTCTTTcAAGTAcGCCTCAAGGTCGGTCGTTGACATTGCAGAGAGTCCAAGAGTCCTCTTATGTAAGACCTTaGGCAACATTCGGTGGGCGTTCACGGTGGTCTCCATGCGACGTGCAGAGGTcAAGCGAAGTGCACACGGTCCGGGAGGGCAGAGGAAGTCTTCTAACATGCGGTGACGTGGAGGAGAATCCCGGCCCTGTAAGTAA
F RD065	AGGACTACACCATCGTGGAACAGTACGAACGCGCCGAGGGCCGCCACTCCACCGGCGGCATGGACGAGCTGTACAAGGCTACTAACTTCAGCCTGCTGAAGCAGGCTGGCGACGTGGAGGAGAACCCTGGACCTACAGCTTGGAGGCTTGAACAGTcGGACAcGAACAAGAGATcATTAGGCAGAGGTGAAAAAGTTGCATGGTGCTaGTGCGCAGACCAATTTAcGCCTACAGCCTCCTcGTACAAAGACCTTTcATCTAATCTCCTCCCCCAACTCCTCGAGGGCAGAGGAAGTCTTCTAACATGCGGTGACGTGGAGGAGAATCCCGGCCCTGTAAGTAA
F RD066	AGGACTACACCATCGTGGAACAGTACGAACGCGCCGAGGGCCGCCACTCCACCGGCGGCATGGACGAGCTGTACAAGGCTACTAACTTCAGCCTGCTGAAGCAGGCTGGCGACGTGGAGGAGAACCCTGGACCTCAAGGCACAGCTTGGAGGCTTGAACAGTcGGACAcGAACAAGAGATcATTAGGCAGAGGTGAAAAAGTTGCATaGTGCTGGTGCGCAGACCAATTTAcGCCTACAGCCTCCTcGTACAAAGACCTTTcATCTAATCTCCTCCCCCAAGAGGGCAGAGGAAGTCTTCTAACATGCGGTGACGTGGAGGAGAATCCCGGCCCTGTAAGTAA
F RD131	actccaccggcggcatggacgagctgtacaaggctactaacttcagcctgctgaagcaggctggcgacgtggaggagaaccctggacctCTTTcAACAAACAGTCTTTcAAGTAcGCCTCAAGGTCGGTCGTTGACATTGCAGAGAGTCCAAGAGTCCTCTTATGTAAGACCTTaGGCAACATTCGGTGGGCGTTCACGGTGGTCTCCATGCGACGTGCAGAGGTcAAGCGAAGTGCACACGGTCCGGCAGAcGAGAAGGgagggcagaggaagtcttctaacatgcggtgacgtggaggagaatcccggccctGTAAGTAAGGGAGTCAAAGTTCTGTTTGCCCTGATCTGCATCGCTGTGGCCGAGGCCAAGCCCACCGAGAACAACGAAGACTTTA…
F RD132	actccaccggcggcatggacgagctgtacaaggctactaacttcagcctgctgaagcaggctggcgacgtggaggagaaccctggacctTcAACAAACAGTCTTTcAAGTAcGCCTCAAGGTCGGTCGTTGACATTGCAGAGAGTCCAAGAGTCCTCTTATGTAAGACCTTaGGCAACATTCGGTGGGCGTTCACGGTGGTCTCCATGCGACGTGCAGAGGTcAAGCGAAGTGCACACGGTCCGGCAGAcGAGAgagggcagaggaagtcttctaacatgcggtgacgtggaggagaatcccggccctGTAAGTAAGGGAGTCAAAGTTCTGTTTGCCCTGATCTGCATCGCTGTGGCCGAGGCCAAGCCCACCGAGAACAACGAAGACTTTAACATCG…
F RD133	actccaccggcggcatggacgagctgtacaaggctactaacttcagcctgctgaagcaggctggcgacgtggaggagaaccctggacctACAAACAGTCTTTcAAGTAcGCCTCAAGGTCGGTCGTTGACATTGCAGAGAGTCCAAGAGTCCTCTTATGTAAGACCTTaGGCAACATTCGGTGGGCGTTCACGGTGGTCTCCATGCGACGTGCAGAGGTcAAGCGAAGTGCACACGGTCCGGCAGAcGgagggcagaggaagtcttctaacatgcggtgacgtggaggagaatcccggccctGTAAGTAAGGGAGTCAAAGTTCTGTTTGCCCTGATCTGCATCGCTGTGGCCGAGGCCAAGCCCACCGAGAACAACGAAGACTTTAACATCGTGGCCG…
F RD134	actccaccggcggcatggacgagctgtacaaggctactaacttcagcctgctgaagcaggctggcgacgtggaggagaaccctggacctAACAGTCTTTcAAGTAcGCCTCAAGGTCGGTCGTTGACATTGCAGAGAGTCCAAGAGTCCTCTTATGTAAGACCTTaGGCAACATTCGGTGGGCGTTCACGGTGGTCTCCATGCGACGTGCAGAGGTcAAGCGAAGTGCACACGGTCCGGCAGgagggcagaggaagtcttctaacatgcggtgacgtggaggagaatcccggccctGTAAGTAAGGGAGTCAAAGTTCTGTTTGCCCTGATCTGCATCGCTGTGGCCGAGGCCAAGCCCACCGAGAACAACGAAGACTTTAACATCGTGGCCGTGGCCA…
F RD135	actccaccggcggcatggacgagctgtacaaggctactaacttcagcctgctgaagcaggctggcgacgtggaggagaaccctggacctAGTCTTTcAAGTAcGCCTCAAGGTCGGTCGTTGACATTGCAGAGAGTCCAAGAGTCCTCTTATGTAAGACCTTaGGCAACATTCGGTGGGCGTTCACGGTGGTCTCCATGCGACGTGCAGAGGTcAAGCGAAGTGCACACGGTCCGGgagggcagaggaagtcttctaacatgcggtgacgtggaggagaatcccggccctGTAAGTAAGGGAGTCAAAGTTCTGTTTGCCCTGATCTGCATCGCTGTGGCCGAGGCCAAGCCCACCGAGAACAACGAAGACTTTAACATCGTGGCCGTGGCCAGCAACT…
F RD136	actccaccggcggcatggacgagctgtacaaggctactaacttcagcctgctgaagcaggctggcgacgtggaggagaaccctggacctCTTTcAAGTAcGCCTCAAGGTCGGTCGTTGACATTGCAGAGAGTCCAAGAGTCCTCTTATGTAAGACCTTaGGCAACATTCGGTGGGCGTTCACGGTGGTCTCCATGCGACGTGCAGAGGTcAAGCGAAGTGCACACGGTCgagggcagaggaagtcttctaacatgcggtgacgtggaggagaatcccggccctGTAAGTAAGGGAGTCAAAGTTCTGTTTGCCCTGATCTGCATCGCTGTGGCCGAGGCCAAGCCCACCGAGAACAACGAAGACTTTAACATCGTGGCCGTGGCCAGCAACTTCGCGA…
F RD137	actccaccggcggcatggacgagctgtacaaggctactaacttcagcctgctgaagcaggctggcgacgtggaggagaaccctggacctTcAAGTAcGCCTCAAGGTCGGTCGTTGACATTGCAGAGAGTCCAAGAGTCCTCTTATGTAAGACCTTaGGCAACATTCGGTGGGCGTTCACGGTGGTCTCCATGCGACGTGCAGAGGTcAAGCGAAGTGCACACGgagggcagaggaagtcttctaacatgcggtgacgtggaggagaatcccggccctGTAAGTAAGGGAGTCAAAGTTCTGTTTGCCCTGATCTGCATCGCTGTGGCCGAGGCCAAGCCCACCGAGAACAACGAAGACTTTAACATCGTGGCCGTGGCCAGCAACTTCGCGACCACGG…
F RD138	actccaccggcggcatggacgagctgtacaaggctactaacttcagcctgctgaagcaggctggcgacgtggaggagaaccctggacctAGTAcGCCTCAAGGTCGGTCGTTGACATTGCAGAGAGTCCAAGAGTCCTCTTATGTAAGACCTTaGGCAACATTCGGTGGGCGTTCACGGTGGTCTCCATGCGACGTGCAGAGGTcAAGCGAAGTGCACgagggcagaggaagtcttctaacatgcggtgacgtggaggagaatcccggccctGTAAGTAAGGGAGTCAAAGTTCTGTTTGCCCTGATCTGCATCGCTGTGGCCGAGGCCAAGCCCACCGAGAACAACGAAGACTTTAACATCGTGGCCGTGGCCAGCAACTTCGCGACCACGGATCTCG…
F RD139	actccaccggcggcatggacgagctgtacaaggctactaacttcagcctgctgaagcaggctggcgacgtggaggagaaccctggacctAcGCCTCAAGGTCGGTCGTTGACATTGCAGAGAGTCCAAGAGTCCTCTTATGTAAGACCTTaGGCAACATTCGGTGGGCGTTCACGGTGGTCTCCATGCGACGTGCAGAGGTcAAGCGAAGTGgagggcagaggaagtcttctaacatgcggtgacgtggaggagaatcccggccctGTAAGTAAGGGAGTCAAAGTTCTGTTTGCCCTGATCTGCATCGCTGTGGCCGAGGCCAAGCCCACCGAGAACAACGAAGACTTTAACATCGTGGCCGTGGCCAGCAACTTCGCGACCACGGATCTCGATGCTG…
F RD140	actccaccggcggcatggacgagctgtacaaggctactaacttcagcctgctgaagcaggctggcgacgtggaggagaaccctggacctCCTCAAGGTCGGTCGTTGACATTGCAGAGAGTCCAAGAGTCCTCTTATGTAAGACCTTaGGCAACATTCGGTGGGCGTTCACGGTGGTCTCCATGCGACGTGCAGAGGTcAAGCGAAgagggcagaggaagtcttctaacatgcggtgacgtggaggagaatcccggccctGTAAGTAAGGGAGTCAAAGTTCTGTTTGCCCTGATCTGCATCGCTGTGGCCGAGGCCAAGCCCACCGAGAACAACGAAGACTTTAACATCGTGGCCGTGGCCAGCAACTTCGCGACCACGGATCTCGATGCTGACCG
F RD141	actccaccggcggcatggacgagctgtacaaggctactaacttcagcctgctgaagcaggctggcgacgtggaggagaaccctggacctCAAGGTCGGTCGTTGACATTGCAGAGAGTCCAAGAGTCCTCTTATGTAAGACCTTaGGCAACATTCGGTGGGCGTTCACGGTGGTCTCCATGCGACGTGCAGAGGTcAAGCgagggcagaggaagtcttctaacatgcggtgacgtggaggagaatcccggccctGTAAGTAAGGGAGTCAAAGTTCTGTTTGCCCTGATCTGCATCGCTGTGGCCGAGGCCAAGCCCACCGAGAACAACGAAGACTTTAACATCGTGGCCGTGGCCAGCAACTTCGCGACCACGGATCTCGATGCTGACCG
F RD142	actccaccggcggcatggacgagctgtacaaggctactaacttcagcctgctgaagcaggctggcgacgtggaggagaaccctggacctGGTCGGTCGTTGACATTGCAGAGAGTCCAAGAGTCCTCTTATGTAAGACCTTaGGCAACATTCGGTGGGCGTTCACGGTGGTCTCCATGCGACGTGCAGAGGTcAgagggcagaggaagtcttctaacatgcggtgacgtggaggagaatcccggccctGTAAGTAAGGGAGTCAAAGTTCTGTTTGCCCTGATCTGCATCGCTGTGGCCGAGGCCAAGCCCACCGAGAACAACGAAGACTTTAACATCGTGGCCGTGGCCAGCAACTTCGCGACCACGGATCTCGATGCTGACCG
F RD143	actccaccggcggcatggacgagctgtacaaggctactaacttcagcctgctgaagcaggctggcgacgtggaggagaaccctggacctCGGTCGTTGACATTGCAGAGAGTCCAAGAGTCCTCTTATGTAAGACCTTaGGCAACATTCGGTGGGCGTTCACGGTGGTCTCCATGCGACGTGCAGAGGgagggcagaggaagtcttctaacatgcggtgacgtggaggagaatcccggccctGTAAGTAAGGGAGTCAAAGTTCTGTTTGCCCTGATCTGCATCGCTGTGGCCGAGGCCAAGCCCACCGAGAACAACGAAGACTTTAACATCGTGGCCGTGGCCAGCAACTTCGCGACCACGGATCTCGATGCTGACCG
F RD144	actccaccggcggcatggacgagctgtacaaggctactaacttcagcctgctgaagcaggctggcgacgtggaggagaaccctggacctTCGTTGACATTGCAGAGAGTCCAAGAGTCCTCTTATGTAAGACCTTaGGCAACATTCGGTGGGCGTTCACGGTGGTCTCCATGCGACGTGCAGgagggcagaggaagtcttctaacatgcggtgacgtggaggagaatcccggccctGTAAGTAAGGGAGTCAAAGTTCTGTTTGCCCTGATCTGCATCGCTGTGGCCGAGGCCAAGCCCACCGAGAACAACGAAGACTTTAACATCGTGGCCGTGGCCAGCAACTTCGCGACCACGGATCTCGATGCTGACCG
F RD145	actccaccggcggcatggacgagctgtacaaggctactaacttcagcctgctgaagcaggctggcgacgtggaggagaaccctggacctTTGACATTGCAGAGAGTCCAAGAGTCCTCTTATGTAAGACCTTaGGCAACATTCGGTGGGCGTTCACGGTGGTCTCCATGCGACGTGgagggcagaggaagtcttctaacatgcggtgacgtggaggagaatcccggccctGTAAGTAAGGGAGTCAAAGTTCTGTTTGCCCTGATCTGCATCGCTGTGGCCGAGGCCAAGCCCACCGAGAACAACGAAGACTTTAACATCGTGGCCGTGGCCAGCAACTTCGCGACCACGGATCTCGATGCTGACCG
F RD146	actccaccggcggcatggacgagctgtacaaggctactaacttcagcctgctgaagcaggctggcgacgtggaggagaaccctggacctACATTGCAGAGAGTCCAAGAGTCCTCTTATGTAAGACCTTaGGCAACATTCGGTGGGCGTTCACGGTGGTCTCCATGCGACgagggcagaggaagtcttctaacatgcggtgacgtggaggagaatcccggccctGTAAGTAAGGGAGTCAAAGTTCTGTTTGCCCTGATCTGCATCGCTGTGGCCGAGGCCAAGCCCACCGAGAACAACGAAGACTTTAACATCGTGGCCGTGGCCAGCAACTTCGCGACCACGGATCTCGATGCTGACCG
F RD147	actccaccggcggcatggacgagctgtacaaggctactaacttcagcctgctgaagcaggctggcgacgtggaggagaaccctggacctTTGCAGAGAGTCCAAGAGTCCTCTTATGTAAGACCTTaGGCAACATTCGGTGGGCGTTCACGGTGGTCTCCATGCgagggcagaggaagtcttctaacatgcggtgacgtggaggagaatcccggccctGTAAGTAAGGGAGTCAAAGTTCTGTTTGCCCTGATCTGCATCGCTGTGGCCGAGGCCAAGCCCACCGAGAACAACGAAGACTTTAACATCGTGGCCGTGGCCAGCAACTTCGCGACCACGGATCTCGATGCTGACCG
F RD148	actccaccggcggcatggacgagctgtacaaggctactaacttcagcctgctgaagcaggctggcgacgtggaggagaaccctggacctCAGAGAGTCCAAGAGTCCTCTTATGTAAGACCTTaGGCAACATTCGGTGGGCGTTCACGGTGGTCTCCAgagggcagaggaagtcttctaacatgcggtgacgtggaggagaatcccggccctGTAAGTAAGGGAGTCAAAGTTCTGTTTGCCCTGATCTGCATCGCTGTGGCCGAGGCCAAGCCCACCGAGAACAACGAAGACTTTAACATCGTGGCCGTGGCCAGCAACTTCGCGACCACGGATCTCGATGCTGACCG
F RD149	actccaccggcggcatggacgagctgtacaaggctactaacttcagcctgctgaagcaggctggcgacgtggaggagaaccctggacctAGAGTCCAAGAGTCCTCTTATGTAAGACCTTaGGCAACATTCGGTGGGCGTTCACGGTGGTCTgagggcagaggaagtcttctaacatgcggtgacgtggaggagaatcccggccctGTAAGTAAGGGAGTCAAAGTTCTGTTTGCCCTGATCTGCATCGCTGTGGCCGAGGCCAAGCCCACCGAGAACAACGAAGACTTTAACATCGTGGCCGTGGCCAGCAACTTCGCGACCACGGATCTCGATGCTGACCG
F RD150	actccaccggcggcatggacgagctgtacaaggctactaacttcagcctgctgaagcaggctggcgacgtggaggagaaccctggacctGTCCAAGAGTCCTCTTATGTAAGACCTTaGGCAACATTCGGTGGGCGTTCACGGTGGgagggcagaggaagtcttctaacatgcggtgacgtggaggagaatcccggccctGTAAGTAAGGGAGTCAAAGTTCTGTTTGCCCTGATCTGCATCGCTGTGGCCGAGGCCAAGCCCACCGAGAACAACGAAGACTTTAACATCGTGGCCGTGGCCAGCAACTTCGCGACCACGGATCTCGATGCTGACCG
F RD151	actccaccggcggcatggacgagctgtacaaggctactaacttcagcctgctgaagcaggctggcgacgtggaggagaaccctggacctCAAGAGTCCTCTTATGTAAGACCTTaGGCAACATTCGGTGGGCGTTCACGGgagggcagaggaagtcttctaacatgcggtgacgtggaggagaatcccggccctGTAAGTAAGGGAGTCAAAGTTCTGTTTGCCCTGATCTGCATCGCTGTGGCCGAGGCCAAGCCCACCGAGAACAACGAAGACTTTAACATCGTGGCCGTGGCCAGCAACTTCGCGACCACGGATCTCGATGCTGACCG
F Rev sensor	aggactacaccatcgtggaacagtacgaacgcgccgagggccgccactccaccggcggcatggacgagctgtacaaggctactaacttcagcctgctgaagcaggctggcgacgtggaggagaaccctggacctGACCGTGTGCACTTCGCTTcACCTCTGCACGTCGCATGGAGACCACCGTcAACGCCCACCGAATGTTGCtagAGGTCTTACATAAGAGGACTCTTGGACTCTCTGCAATGTCAACGACCGACCTTGAGGCGTACTTcAAAGgagggcagaggaagtcttctaacatgcggtgacgtggaggagaatcccggccct
F On sensor	aggactacaccatcgtggaacagtacgaacgcgccgagggccgccactccaccggcggcatggacgagctgtacaaggctactaacttcagcctgctgaagcaggctggcgacgtggaggagaaccctggacctCTTTcAAGTAcGCCTCAAGGTCGGTCGTTGACATTGCAGAGAGTCCAAGAGTCCTCTTATGTAAGACCTTGGGCAACATTCGGTGGGCGTTCACGGTGGTCTCCATGCGACGTGCAGAGGTcAAGCGAAGTGCACACGGTCgagggcagaggaagtcttctaacatgcggtgacgtggaggagaatcccggccct
F eGFP	ggagaatcccggccctGTAAGTAAGGTGAGCAAGGGCGAGGAGCTGTTCACCGGGGTGGTGCCCATCCTGGTCGAGCTGGACGGCGACGTAAACGGCCACAAGTTCAGCGTGTCCGGCGAGGGCGAGGGCGATGCCACCTACGGCAAGCTGACCCTGAAGTTCATCTGCACCACCGGCAAGCTGCCCGTGCCCTGGCCCACCCTCGTGACCACCCTGACCTACGGCGTGCAGTGCTTCAGCCGCTACCCCGACCACATGAAGCAGCACGACTTCTTCAAGTCCGCCATGCCCGAAGGCTACGTCCAGGAGCGCACCATCTTCTTCAAGGACGACGGCAACTACAAGACCCGCGCCGAGGTGAAGTTCGAGGGCGACACCCTGGTGAACCGCATCGAGCT…
A1	gaggcctatataagcgtcgaGTCGACGCACCTGCAACTTTTTCACCTCTGCCTAATCATCTCTTGTACATGTCCCACTGTTCAAGCCTCCAAGCTGTGCCTTGGGTGGCTTTGGGGCATGGACATTGACCCTTATAAAGAATTTGGAGCTACTGTGGAGTTACTCTCGTTTTTGCCTTCTGACTTCTTTCCTTCCGTCAGAGATCTCCTAGACACCGCCTCGGCTCTGTATCGGGAAGCCTTAGAGTCTCCTGAGCATTGCTCACCTCACCATACCGCACTCAGGCAAGCCATTCTCTGCTGGGGGGAATTGATGACTCTAGCTACCTGGGTGGGTAATAATTTGGAAGATCCAGCATCCAGGGATCTAGTAGTCAATTATGTTAATACTAACATGGGA…
A2	GCAACTCTATGTTTCCCTCATGTTGCTGTACAAAACCTACGGATGGAAATTGCACCTGTATTCCCATCCCATCGTCTTGGGCTTTCGCAAAATACCTATGGGAGTGGGCCTCAGTCCGTTTCTCTTGGCTCAGTTTACTAGTGCCATTTGTTCAGTGGTTCGTAGGGCTTTCCCCCACTGTTTGGCTTTCAGCTATATGGATGATGTGGTATTGGGGGCCAAGTCTGTACAGCATCGTGAGTCCCTTTATACCGCTGTTACCAATTTTCTTTTGTCTCTGGGTATACATTTAAACCCTAACAAAACAAAAAGATGGGGTTATTCCCTAAACTTCATGGGTTATGTAATTGGAAGTTGGGGGACATTGCCACAGGATCATATTGTACAAAAAATCAAACA…
B1	gaggcctatataagcgtcgaGTCGACGCACCTGCAACTTTTTCACCTCTGCCTAATCATCTCATGTTCATGTCCTACTGTTCAAGCCTCCAAGCTGTGCCTTGGGTGGCTTTGGGGCATGGACATTGACCCGTATAAAGAATTTGGAGCTTCTGTGGAGTTACTCTCTTTTTTGCCTTCCGACTTCTTTCCTTCTATTCGAGATCTTCTCGACACCGCCTCTGCTCTGTATCGGGAGGCCTTAGAGTCTCCGGAACATTGTTCACCTCACCATACGGCACTCAGGCAAGCTATTCTGTGTTGGGGTGAGTTGATGAATCTAGCCACCTGGGTGGGAAGTAATTTGGAAGATCCAGCATCCAGGGAATTAGTAGTCAGCTATGTCAATGTTAATATGGGC…
B2	CTATGTTTCCCTCATGTTGCTGTACAAAACCTATGGACGGAAACTGCACATGTATTCCCATCCCATCATCTTGGGCTTTCGCAAAATACCTATGGGAGTGGGCCTCAGTCCGTTTCTCTTGGCTCAGTTTACTAGTGCCATTTGTTCAGTGGTTCGTAGGGCTTTCCCCCACTGTCTGGCTTTCAGTTATATGGATGATATGGTATTGGGGGCCAAGTCTGTACAACATCTTGAGTCCCTTTATGCCGCTGTTACCAATTTTCTTTTGTCTTTGGGTATACATTTAAACCCTCATAAAACAAAAAGATGGGGATATTCCCTTAATTTCATGGGATATGTAATTGGGAGTTGGGGCTCCTTGCCACAGGAACATATTGTACAAAAAATCAAATTATGTTT…
C1	gaggcctatataagcgtcgaGTCGACGCACCTGCAACTTTTTCACCTCTGCCTAATCATCTCATGTTCATGTCCTACTGTTCAAGCCTCCAAGCTGTGCCTTGGGTGGCTTTAGGGCATGGACATTGACCCGTATAAAGAATTTGGAGCATCTACGGAGTTACTCTCTTTTTTGCCTTCTGACTTTTTTCCTTCTATTCGAGATCTCCTCGACACCGCCTCAGCTCTGTATCGGGAGGCCTTAGAGTCTCCTGAACATTGTTCACCTCACCATACGGCACTCAGGCAAGCCATTCTGTGTTGGGGTGAGTTGATGAATCTGGCCACCTGGGTGGGAGGTAATTTGGAAGACCCAGCATCCAGGGAATTAGTAGTCGGCTATGTCAATGTTAATATGGGC…
C2	CTATGTTTCCCTCTTGTTGCTGTACAAAACCTTCGGACGGAAACTGCACTTGTATTCCCATCCCATCATCCTGGGCTTTCGCAAGAGTCCTATGGGAGTGGGCCTCAGTCCGTTTCTCCTGGCTCAGTTTACTAGTGCCATTTGTTCAGTGGTTCGTAGGGCTTTCCCCCACTGTTTGGCTTTCAGTTATATGGATGATGTGGTATTGGGGGCCAAGTCTGTACAACATCTTGAGTCCCTTTATACCTCTATTACCAATTTTCTTTTGTCTTTGGGTATACATTTAAACCCTAATAAAACCAAACGTTGGGGCTACTCCCTTAATTTCATGGGATATGTAATTGGATGTTGGGGTACTTTACCTCAAGAACATATTGTACAAAAAATCAAGCACTGTTT…
